# Supplementary material for: Samples and data accessibility in research biobanks: an explorative survey
Source: PeerJ. 2016 Feb 25;4:e1613. doi: 10.7717/peerj.1613 (PMC4782685; doi:10.7717/peerj.1613)
Supplement: File S2 [file peerj-04-1613-s002.xls]

## Sheet: Foglio1
Samples and data accessibility in research biobanks: an explorative survey
Supplementary File S2: The dataset
Authors: Marco Capocasa, Paolo Anagnostou, Flavio D'Abramo, Giulia Matteucci, Valentina Dominici, Giovanni Destro Bisol, Fabrizio Rufo
ID	A2. Biobank Country	A3. The biobank is funded by	A4. Which are the sampling criteria used to collect samples?	A5. The biobank stores	B1. Which kind of biological samples (e.g. tissues, cell lines, DNA) are stored in the biobank?	B2. Which are the ethical requirements followed by the biobank in the sample collection procedure?	B3. Does the biobank also store biological samples collected by external research groups?	B3.1 If yes, do they have to follow the same ethical requirements used by the biobank?	B4. Biological samples stored in the biobank are:	B4.1 If sample are conditionally accessible, which are the accessibility criteria adopted by the biobank?	B5. Does the biobank refer to a specific legal framework for the access to the biological samples?	B5.1 If yes, which is this legal framework?	B5.2 If yes, where it is possible to find it?	C1. The biobank stores:	C2. Data stored in the biobank are:	C2.1 If data are conditionally accessible, which are the accessibility criteria adopted by the biobank?	C3. Does the biobank refer to a specific legal framework for the data access?	C3.1 If yes, which is this legal framework?	C3.2 If yes, where it is possible to find it?	C3.3 If the biobank also stores data produced by other research groups, are these subject to the same legal framework?
1	UK	public funds	population	both biological samples and data	blood saliva urine	you will have to check our website	No		conditionally accessible	bona fide scientists working on health related research in the public interest	No			only data produced by its own research staff	conditionally accessible	bona fide researchers undertaking health related research in the public good
2	USA	public funds	disease	both biological samples and data	tissue, plasma, serum, DNA, saliva, urine	follow NCI and ISBER Best Practices for Biorepositories	Yes	Yes	conditionally accessible	research must be on HIV malignancies	No		on our website	also data produced by other research groups that use the biobanks’ samples	conditionally accessible	must apply through a Letter of Intent	No			Yes
3	Australia	public funds	disease	both biological samples and data	tissues, blood, DNA, RNA	Ethical approval obtained from hospital ethics committee for all sites where collection occurs	No		conditionally accessible	Applicants submit a proposal and if it meets scientific and ethical criteria and is in line with the aims of the bank it will be approved by an Access Committee. The projects must advance breast cancer research - i.e. cannot be used for non- breast cancer research	Yes	Projects supplied with material must have independent ethics approval for the work and must enter into a material transfer agreement with the biobank	http://www.abctb.org.au/abctbNew2/researchers.aspx	also data produced by other research groups that use the biobanks’ samples	conditionally accessible	Via access processes as for samples	yes	Must have ethical approval and sign an MTA	http://www.abctb.org.au/abctbNew2/researchers.aspx	Yes
4	USA	private funds	disease	both biological samples and data	tissues, cell lines, DNA, plasma	?	No		conditionally accessible	Approval by a committee after receipt of application	No			also data produced by other research groups that use the biobanks’ samples	conditionally accessible	Committee approval after receipt of an application.	no			No
5	USA	both	disease, tissue, BODY FLUIDS	both biological samples and data	TISSUE, BLOOD, SALIVA, CSF, PLACENTA, URINE, DNA, CELL LINES ETC	IRB REQUIRED CONSENT PROCESS, AHARP CERTIFICATION, CAP CERTIFICATION.	Yes	Yes	conditionally accessible	PROCESS THROUGH IRB MUST BE APPROVED AND OBTAINED.	No			also data produced by other research groups that use the biobanks’ samples	conditionally accessible	SAME AS ABOVE	NO			Yes
6	Germany	both	disease, tissue	both biological samples and data	tissue, liquids, cells	Consent for Governance	Yes	Yes	conditionally accessible	review,	Yes			also data produced by other research groups that use the biobanks’ samples	conditionally accessible					Yes
7	Italy	both	disease, tissue	both biological samples and data	Tissues, DNA, Cell lines.	informed consensus.	Yes	Yes	conditionally accessible	They are accessible only by authorized personnel.	No			also data produced by other research groups that use the biobanks’ samples	conditionally accessible	Data stored in the biobank are accessible only by authorized personnel.	no			No
8	France	both	disease	both biological samples and data	all kind (tissues, fluids, cells, DNA, RNA, etc.)	French Ministry authorization French National Committee for Information Systems and Liberties Local Ethic Committee (CPP) Informed Consent	Yes	Yes	conditionally accessible	research project relevance	Yes	french and EU legal framework		also data produced by other research groups that use the biobanks’ samples	conditionally accessible	research project relevance	yes	french and EU legal framework		Yes
9	USA	private funds	no criteria	both biological samples and data	DNA, plasma	Per Icahn School of Medicine at Mount Sinai Institutional Review Board "Program for the Protection of Human Subjects"	No		conditionally accessible	Samples are released to IRB-approved research ONLY that has also been deemed feasible and scientifically valid by the Biobank advisory panel	No			only data produced by its own research staff	conditionally accessible	Data are released to IRB-approved research ONLY that has also been deemed feasible and scientifically valid by the Biobank advisory panel	no
10	USA	private funds	disease, tissue	both biological samples and data	tissue, cell suspensions, RNA, PBMCS	Federal Common rule	No		conditionally accessible	execution of material transfer agreement	Yes	Federal common rule		also data produced by other research groups that use the biobanks’ samples	conditionally accessible	execution of material transfer agreement	Federal Common Rule and HIPAA			Yes
11	USA	public funds	unbiased	both biological samples and data	DNA	The consent to treat form in the patient intake process was modified to include language describing the biobank and an opt-out box was placed above the signature line. All patients (whether annually for outpatient clinic visits or at each hospital admission for inpatient visits) are presented the opportunity to opt-out. Additionally, patients may opt-out by calling our hotline. Use of the biobank…	No		conditionally accessible	The investigator must be a Vanderbilt faculty member.	Yes	Each application whether access to existing data or samples for new genotyping approaches endures a pre-review committee which assesses for ethics, feasibility and biostatistics. Sample requests then proceed through the Full review process.		only data produced by its own research staff	conditionally accessible	The investigator must be a Vanderbilt faculty member.	See above			Yes
12	United States	private funds		both biological samples and data	sperm, eggs, embryos		No		conditionally accessible	Donor sperm is available for purchase with a physician consent. Privately stored material is available to the owner.				only data produced by its own research staff	not accessible
13	Canada	public funds	geographic	both biological samples and data	Blood, urine, DNA, RNA	participants signed consent form enabling the use of their samples and data by a third party for research purposes, under the conditions that each individual project be evaluated by an independent ethics committee and scientific committee	No		conditionally accessible	approval of the project by the Ethics committee, and scientific commmittee and proof of funds to carry out the project and pay for the access to data adn samples.	Yes	all the International agreements on human research.	www.cartagene.qc.ca	only data produced by its own research staff	conditionally accessible	same as above	same as above	same as above	same aas above
14	Germany	both	disease, tissue	both biological samples and data	All types are possible	A positive votum for the research project issued by the Charité Ethics Commission	No		conditionally accessible	1. Positive votum for the research project issued by the Charité Ethics Commission 2. Approval issued by the CCCC-TBB Advisory Board. This process is described and regulated in internal SOPs	Yes	There is a complete set of regulations for the operation of biobanks in Germany. The CCCC-TBB complies with these rules and the German Dataprotection laws.	http://cccc.charite.de/en/research/tumor_and_biobank/	also data produced by other research groups that use the biobanks’ samples	conditionally accessible	See above B5.1	See above B5.1	See above B5.1		Yes
15	USA	private funds	disease	only biological samples	Tissue, blood, RNA, DNA	The patient must sign a consent form to agree to participate in our study. In the consent form the patient agrees that the tissue will be used for research purposes and it is clearly stated that there will be no identifying information attached with the samples so their information is safe.	Yes	Yes	conditionally accessible	An application is submitted to access samples describing the intended work. The work has to be IRB approved and a committee review the application to determine release of tissue.	No
16	Spain	public funds	disease	both biological samples and data	DNA, cell lines, plasma, serum,	Informed consent signed by the donor	Yes	Yes	conditionally accessible	Approval by Scientific and Ethics Committee for all requests. - The researcher requesting samples must agree to The conditions of The Material Transfer Agreement. - Public research is favored as opposed to private research	Yes	Spanish Act 14/2007 on Biomedical Research Spanish Royal Decree 1716/2011 on Human Biobanks	Easily accesible at many official websites	also data produced by other research groups that use the biobanks’ samples	conditionally accessible	Same as before. Data and samples are always provided in a codified manner.	Yes	Spanish Data Protection Act (LOPD)	Easily accesible at many official websites	Yes
17	UK, Ukraine, Russia	public funds	disease, Exposure to radioactive fallout	both biological samples and data	Tissue, DNA, RNA	Research Ethics approval	No		conditionally accessible	Approved project proposal				also data produced by other research groups that use the biobanks’ samples	conditionally accessible	Approved project proposal
18	Italy	private funds	disease	both biological samples and data	serum, plasma, urine, bufy coat, white cells, DNA, cell lines, tissues	Medical doctors applying to our biobank with the aim to transfer biological samples must demonstrate to have obtained the authorization from their Ethical Committee. Sample are transferred in anonymous way (totally and irreversibly anonymized or double coded)	Yes	the principles are those described above. All the sample we collect are coming from external groups: the biobank is a service unit external to every hospital (so without direct access to patients)	conditionally accessible	Scientific relevance of the project, ethical compliance to biobank principles	Yes	Italian Garante della privacy	sito internet	also data produced by other research groups that use the biobanks’ samples	conditionally accessible	same criteria as above. BUT data are mainly those produced by research group giving sample to the biobank	the same as above			Yes
19	Estonia	public funds	geographic, population based biobank	both biological samples and data	DNA, WBC, plasma	Special law - The Human Genes Research Act of Estonia	Yes	Yes	freely accessible		Yes	The Human Genes Research Act	www.biobank.ee	only data produced by its own research staff	freely accessible					Yes
20	United States	both	Customer-determined	only biological samples	All	Not applicable - we follow the ethical requirements stated by our clients.	Yes	See B2.	conditionally accessible	Every client has an authorized user list (AUL) - only approved individuals on the AUL can request/access information on the samples. All of our staff who can access the samples must undergo background checks, as well.	No
21	USA	both	geographic, disease	both biological samples and data	Serum, Plasma, DNA, Frozen Whole Blood, Frozen Tissue, FFPE Blocks, Urine, PBMCs	Patients are administered an informed consent document, and are given the option to opt out of any specimen collection.	No		conditionally accessible	Researchers must have an approved IRB protocol.	No			only data produced by its own research staff	conditionally accessible	Deidentified HIPPA approved information only.	Yes	The Health Information Privacy and Portability Act	Publicly accessible
22	Norway	public funds	geographic	both biological samples and data	blood, serum, plasma, DNA, urin, RNA, FTA-cards with DNA from buccal swabs	See the information on our webside, if needed, we can send a rough translation of our consent form. www.hunt.no All projects need to be approved of by the Regional Medical Ethical Committee before they receive samples.	Yes	They are required to follow the same Norwegian legislation, but the responsibility for doing so is theirs.	conditionally accessible	If the samples are ours, approval by the MEdical Ethical Committee and approval by the Data ACcess Committee from HUNT Research Centre. IF the samples are from external parties, it is they who tell us when to deliver samples.	Yes	Helseforskningsloven = Health Research Law	lovdata.no	also data produced by other research groups that use the biobanks’ samples	conditionally accessible	If the data are ours, approval by the MEdical Ethical Committee and approval by the Data ACcess Committee from HUNT Research Centre. IF the data are from external parties, it is they who tell us when to deliver data.	yes, a couple of laws that need to be followed.	helseforskningsloven helseregisterloven personopplysningsloven	lovdata.no	Yes
23	germany	public funds	disease	both biological samples and data	serum, cells (DNA), urine, salive, tissues, biopsies	broad consent, open use, unlimited storage, vote of an ethics committee upon research proposal; blue print for nation-wide broad consent available	Yes	No	conditionally accessible	review process of proposal (Management borad, independent scienticic review board, Executive Board); ethic vote required, data protection concept required and approved	Yes	the internal by-laws based on OECD-recommendations, approved by the medical faculty and the legal departments of both university and university hospital	on our home page (www.ibdw.uk-wuerzburg.de)	also data produced by other research groups that use the biobanks’ samples	conditionally accessible	review process of proposal (Management borad, independent scienticic review board, Executive Board); ethic vote required, data protection concept required and approved	the internal by-laws based on OECD-recommendations approved by the medical faculty and and the legal departments of both university and university hospital as well as national laws of data protection (Bundesdatenschutzgesetz BSDG).	By-laws/ BSDG.	home page (www.ibdw.uk-wuerzburg.de) and home page bundesministerium justiz	Yes
24	Italy	public funds	disease	only biological samples	Blood , tissue, pathogens	Internal regolamento thai comply with major international and National guidelines	Yes	Yes	conditionally accessible	L'intera research projects	Yes	Internal regolation that comply with National and international guidelines	It is an internal document deliberated your directory generale. You must specifically ask for it. The bio and perso nel will provide guidance to apply for samples. Web site Www.inmi.it and look for UOC microbiologia e banca biologica	only data produced by its own research staff	conditionally accessible	The same requested to have access to samples	The same requested to have access to samples	The same requested to have access to samples	The same requested to have access to samples	Yes
25	Japan	public funds	cultural	only biological samples	Established human and animal cell lines	1).The elements or products of the human body or their derived products have been taken sampled or produced with the previous consent of donors, and without any payment. The donation of tissues and establishiment processes of cell lines have been approved by an Ethics Committee of donor institution in the country where it has been performed. The Ethics Committee has been operated according to the…	Yes	Yes	conditionally accessible	An MTA is required for distribution of cell line(s). The conditions are as follows. (RECEPIENT = user) 1) RECIPIENT must fully respect the priority of the person who established the cell lines and comply with any limitations proposed on its use. 2) RECEPIENT will not use the cell lines in unethical experiments. 3) RECEPIENT will not use the cell lines to administrate directly to humans. 4) RECEPI…	Yes	Ethical Guidelines for Human Genome/Gene Analysis Research March 29, 2001 (Full Revision: December 28, 2004) (Partial Revision: June 29, 2005) (Partial Revision: December 1, 2008) (Full Revision: February 8. 2016) Ministry of Education, Culture, Sports, Science and Technology Ministry of Health, Labour and Welfare Ministry of Economy, Trade and Industry	The full revision guideline in English is not available. Japanese latest version: Full Revision: February 8. 2016) http://www.lifescience.mext.go.jp/files/pdf/n1115_01.pdf The old English version (Partial Revision: December 1, 2008) http://www.lifescience.mext.go.jp/files/pdf/n796_00.pdf
26	Sweden	public funds	disease	only biological samples	DNA, plasma,serum, CSF, urine	Ethical approval from the Ethical Review board is needed before sample collection can start. Consent form and donor information describing the donors legal rights.	Yes	Yes	conditionally accessible	KI Biobank stores research samples collected by individual research groups. Today the biobank store more than 100 different sample collections. Requests to use biobank samples are forwarded to the PI of the study.	Yes	A material transfer agreement is written between the biobank and the receiving laboratory. The samples should be returned or destroyed after analysis.	ki.se/kibiobank under Avtal (the webpage is under development and will soon get ist english translation but the agreement form is in english.
27	USA	private funds	tissue	both biological samples and data	breast tissue, blood products, DNA	Informed Consent, HIPAA Authorization.	No		conditionally accessible	Must be used for breast cancer research. Samples must be applied for and research must be funded and IRB approved.	Yes	an MTA must be signed which provides for return of digital data once research is completed.	On our website.	also data produced by other research groups that use the biobanks’ samples	conditionally accessible	Non-HIPAA data is accessible through our Virtual Tissue Bank website.	No
28	Netherlands	public funds	geographic	both biological samples and data	serum, plasma, urine, feces, scalp hair	informed consent	Yes	Yes	conditionally accessible	Research proposal approved by scientific board of LifeLines	No			only data produced by its own research staff	conditionally accessible	Research proposal approved by scientific board of LifeLines	no
29	USA	private funds	clinic patients	both biological samples and data	Blood derivatives; DNA, serum, plasma	Vague question....I assume you mean something about informed consent? If so, we obtain written informed consent from each subject before collecting samples.	No		conditionally accessible	Project must be approved by the Access Committee; needs a Mayo Clinic based collaborator.	Yes	Again...vague question. Our process is to have applicants fill out an application form that is reviewed by our Access Committee. External requests will be required to also complete a legal contract.	Access request is available on our website. http://www.mayo.edu/research/centers-programs/mayo-clinic-biobank/overview	also data produced by other research groups that use the biobanks’ samples	conditionally accessible	Project must be approved by the Access Committee; needs a Mayo Clinic based collaborator.	Again...vague question. Our process is to have applicants fill out an application form that is reviewed by our Access Committee. External requests will be required to also complete a legal contract.	As mentioned above, Our process is to have applicants fill out an application form that is reviewed by our Access Committee. External requests will be required to also complete a legal contract.	Access request is available on our website. http://www.mayo.edu/research/centers-programs/mayo-clinic-biobank/overview	Yes
30	Austria	public funds	disease, tissue	both biological samples and data	Serum, Plasma, Whole blood, Sputum, Urine, Stool, DNA, cell lysates, cells	Approval of each study protocol by the local Ethics Committee	No		conditionally accessible	Principal Investigator (person, who was responsible for recruitment of participant) of the particular study decides upon access	No			only data produced by its own research staff	not accessible
31	United Kingdom	public funds	disease	only biological samples	myoblasts, fibroblasts, muscle tissue, serum, plasma, urine and DNA	Tissues/biofluids are generally collected from patients already having samples taken for diagnostic procedures. Patients/parents/guardians must review the patient information leaflet and sign a consent form. Consenting and sample collection is performed by clinical staff involved in the care of the patient, in a clinical setting. Patients are free to refuse consent or withdraw their consent at an…	No		conditionally accessible	The requesting party must have ethical approval for their research	Yes	The Human Tissue Act (2004)	http://www.legislation.gov.uk/ukpga/2004/30/contents or http://www.hta.gov.uk/	only data produced by its own research staff	not accessible
32	FRANCE	public funds	geographic, disease	both biological samples and data	tissues, sera, DNA, CSF urine	patient consent is always obtained	Yes	Yes	conditionally accessible	scientific project	Yes	in france, collection are declared to the ministry of research, and you must have an aurorisation to send samples, even to France. Also and autorisation to export when you send samples to foreign country	http://www.legifrance.gouv.fr	only data produced by its own research staff	conditionally accessible	with samples (MTA)	no
33	Italy	private funds	disease	both biological samples and data	Blood, Tissues, DNA, RNA, Lymphocytes, Sera, Plasma	An informed consent is requested	Yes	Yes	conditionally accessible	Value of the research project - availability of samples	Yes	Authorization to the processing of genetic data (the Guarantor for the protection of personal data)	G.U. n. 3 del 04/01/2013 art.3.1b	only data produced by its own research staff	conditionally accessible	Co-authorship	Authorization to the processing of genetic data (the Guarantor for the protection of personal data)	the Guarantor for the protection of personal data)	Italian G.U. n. 3 del 04/01/2013 art.3.1b	Yes
34	Israel	public funds	Ethnicity	only biological samples	DNA + lymphoblastoid cell lines	The NLGIP follows the ELSI standards recommended by the Human Genome Organization. All donors are healthy adults who gave informed consent for research of their DNA and cell lines. Our activities are approved and supervised by the Institutional Review Board of Tel-Aviv University.	No		conditionally accessible	http://www.tau.ac.il/medicine/NLGIP/order.htm	No	unclear question	http://www.tau.ac.il/medicine/NLGIP/order.htm			no data is stored
35	Canada	public funds	disease	both biological samples and data	tumour tissue, normal adjacent, plasma, buffy coat	research ethics board approved consent form and protocol	No		conditionally accessible	researchers must present with an ethics approval letter, proposal is approved by our committee and signing a material transfer agreement	Yes	need material transfer agreement	we will provide	only data produced by its own research staff	conditionally accessible	same as B4	same as B5	same as B5	same as B5
36	Italy	both	disease	both biological samples and data	dna, rna, serum, cell lines	WE are parte of the Telethon Network of Genetic Biobanks (http://www.biobanknetwork.org/). You may find all details and procedure on the website.	No		conditionally accessible	WE are parte of the Telethon Network of Genetic Biobanks (http://www.biobanknetwork.org/). You may find all details and procedure on the website.	Yes	WE are parte of the Telethon Network of Genetic Biobanks (http://www.biobanknetwork.org/). You may find all details and procedure on the website.	WE are parte of the Telethon Network of Genetic Biobanks (http://www.biobanknetwork.org/). You may find all details and procedure on the website.	only data produced by its own research staff	conditionally accessible	WE are parte of the Telethon Network of Genetic Biobanks (http://www.biobanknetwork.org/). You may find all details and procedure on the website.	WE are parte of the Telethon Network of Genetic Biobanks (http://www.biobanknetwork.org/). You may find all details and procedure on the website.		WE are parte of the Telethon Network of Genetic Biobanks (http://www.biobanknetwork.org/). You may find all details and procedure on the website.
37	USA	private funds	tissue	only biological samples	Human tissue	Donors are preregistered, Free cremation offered,	No		freely accessible		No			only data produced by its own research staff	freely accessible
38	UK	public funds	geographic, disease, tissue	both biological samples and data	tissue, blood, Nucleic acid	Bank's activities and procedures are reviewed and approved by Local Research Ethics Committee every 5 years. An annual report is required each year. Informed consent must be obtained from all patients and only tissue surplus to diagnostic requirements is retained.	Yes	Yes	conditionally accessible	Each application must have the support of a Tayside pathologist and Tayside clinician	No	The Bank has an Access Policy in the form of a Standard Operational Procedure (SOP)		also data produced by other research groups that use the biobanks’ samples	conditionally accessible	As above				Yes
39	Finland	public funds	geographic, disease, each collection has its own sampling criteria	both biological samples and data	DNA, RNA, urine, serum, plasma, cell lines, cell pellet, blood, etc.	Finnish Biobank act: http://www.finlex.fi/fi/laki/kaannokset/2012/en20120688.pdf And other Finnish laws that regulate the use of samples for research.	No		conditionally accessible	www.thl.fi/biopankki [in Finnish currently]	Yes	Finnish Biobank Act 688/2012	http://www.finlex.fi/fi/laki/kaannokset/2012/en20120688.pdf	also data produced by other research groups that use the biobanks’ samples	conditionally accessible	www.thl.fi/biopankki [in Finnish currently]	Same as above			Yes
40	Ireland	public funds	disease	both biological samples and data	blood, DNA, plasma, PBMCs	Local ethics approval: Tallaght Hospital / St. James's Hospital Joint Research Ethics Committee (REC) using guidelines required under European Legislation (S.I. 190 of 2004)	Yes	Yes	conditionally accessible	accessibility between users by prior agreement (see also below)	No			only data produced by its own research staff	conditionally accessible	1. bone fide user for research purposes 2. project description required 3. ethics approval fro project 4. agreement on non-transfer of samples or date to third parties without permission 5. payment of nominal fee for sample processing/handling/ transport/ 6. acknowledgement of biobank in publications	no			No
41	Belgium	public funds	disease	both biological samples and data	tissues	The samples are coded in order to protect individual privacy. We collect residual tissue according the opting-out mode. The patients are informed about the collection and conservation of residual tissue in the Biological Library via the web site form the Hospital and via a brochure. If additional biological material (blood or biopsies) are needed, for research projects, the patients sign an infor…	No		conditionally accessible	An Ethical commitee has to aprove the research project before any material transfer.	No			only data produced by its own research staff	conditionally accessible	Clinical associated data can be given, any data allowing the principal investigator to identify the patient is given.
42	United Kingdom	public funds	cell lines for research and human application derived in the UK	both biological samples and data	embryonic stem cell lines	UK best practice. Ethics overseen by UK Steering Committee	No		conditionally accessible	Applications for cells must be approved by the UK Steering Committee	Yes	Deposit of cell lines comes under the Human Fertilisation and Embryology Authority Lisence requirements for use of embryoes for derivation of embryonic stem cell lines. Cells procured, processed, tested, stored and distributed for human application come under the regulatory requirements of the Human Tissue Authority. Ethical oversight (non-statutory) and review of all applications to deposit or u…	UKSC Code of Practice provides information: http://www.nibsc.org/uk_stem_cell_bank/policy/codes_of_practice.aspx	also data produced by other research groups that use the biobanks’ samples	freely accessible					Yes
43	Austria	public funds	disease, tissue	both biological samples and data	tissue	local ethcal committee	No		conditionally accessible	committee decision	No			also data produced by other research groups that use the biobanks’ samples	conditionally accessible
44	Australia	public funds	disease, tissue, Cancer	both biological samples and data	Tissue, Blood, DNA, RNA	NHMRC guidleines	Yes	Yes	conditionally accessible	The Victorian Cancer Biobank is an open –resource available to all researchers (national and international), on a cost recovery basis provided that their project has been approved by an accredited HREC	No	The VCB abides by the ethical and legal framework outlined in the NHMRC handbook for biobanks and data banks. Before tissue or data is provided a researcher they must show proof of HREC approval and must sign a legally biding Material Transfer Agreement.	Australian government website	also data produced by other research groups that use the biobanks’ samples	conditionally accessible	NHMRC guidelines. Data is collected and stored in an identifiable format and is supplied to researchers as potentially re-identifiable (coded) formats.	Since there are no specific guidelines concerning data access for research tissue banks, the VCB adheres to relevant elements contained within Health Level 7 Standards Australian National Privacy Principles		Australian Government Office of the Australian Information Commissioner	Yes
45	Uk	public funds	disease	both biological samples and data	tissue, blood, serum, DNA, RNA	The biobank is approved by the UK National Research Ethics service as a research tissue bank. This gives ethics approval to collect, store and issue samples to cancer related research. The bank is also licensed by the Human Tissue Authority under the UK Human Tissue Act (2004) to store human tissue for research	Yes	clinical trial samples are hosted and evidence of the trials ethics approval is required	conditionally accessible	Research has to be cancer related. Applications are reviewed for scientific merit by an external, international review panel. A contribution towards cost recovery is required. All samples are anonymised to the receiving researchers.	No	The UK Human Tissue Act (2004) governs the storage of samples but not the access.		also data produced by other research groups that use the biobanks’ samples	conditionally accessible	Research has to be cancer related. Applications are reviewed for scientific merit by an external, international review panel. A contribution towards cost recovery is required. All data is/will be anonymised to receiving researchers (data not yet requested or released without samples).	Data is anonymised - Data Protection Act
46	USA	private funds	No restrictions, encourage diversity of materials.	both biological samples and data	Accept all pluripotent cell lines (ES and iPS) including native and disease model, reporter lines as able, and some differentiated progenerator lines.	Human ES cells must be approved by the NIH for use with US federally funded research or have sufficient documentation to meet the same standard. For iPS cells, if they are patient derived the initial source material must be obtained under IRB approval and appropriate patient consent. We operate under the oversight of a Stem Cell Research Oversight Committee (SCRO) and adhere to the council of an …	No		conditionally accessible	Widely available to academic and not for profit research groups under MOU/SLA or MTA. Available to commercial groups under MOU/SLA or MTA only with appropriate licensing from material owners.	No	Currently no laws in the US regulating access to the bank. The bank does adhere to regulations regarding shipping to foreign countries, customs regulations, etc.		also data produced by other research groups that use the biobanks’ samples	conditionally accessible	General characterization data is freely accessible. Any data that genetically identifies the cell line (STR, etc.) is not publically available, but can be requested by researchers and provided confidentially.	No restrictions in the US. We strive to adhere to the recommendations of the International Stem Cell Initiative Ethics Working Party regarding donor privacy and confidentiality published March 2014 Cell Stem Cell.			Yes
